# Supplementary material for: Impaired glucose metabolism and altered gut microbiome despite calorie restriction of ob/ob mice
Source: Anim Microbiome. 2019 Sep 5;1:11. doi: 10.1186/s42523-019-0007-1 (PMC7807779; doi:10.1186/s42523-019-0007-1)
Supplement: Supplementary file 4 — Table S1. Detailed information on when fresh fecal samples and cecum content were collected. Table S2. Associations between individual metabolic phenotypes and microbial alpha diversity measures using linear mixed models. Table S3. Testing for differences in the Shannon diversity index, observed ASVs, and Firmicutes to Bacteroidetes ratio between the groups during each week. FDR-adjusted p-values from Wilcoxon rank-sum test are reported. Table S4. Testing for differences in PC1 between groups during each week. FDR-adjusted p-values from Wilcoxon rank-sum test are reported. Table S5a-c. ASVs that are differentially abundant in pairwise comparisons of groups, consistently during W6-W9. Both p-values and Holm's sequential rejection-based adjusted p-values are reported. ASVs re-annotated with iMGMC are marked in the last column "Altered taxonomy". Table S6a-f. KEGG pathways (a-c) and orthologous groups (d-f) that are differentially abundant in pairwise comparisons of groups, consistently during W6-W9. Both p-values and Holm's sequential rejection-based adjusted p-values are reported. Table S7a-b. Spearman rank correlations between microbial taxa and one-time metabolic measurements, estimated separately for the groups. Taxa with at least one correlation with FDR-adjusted P < 0.05 or absolute value of Spearman's rho over 0.4 are reported. Table S7c-e. Correlations between microbial taxa and body weight (c), lean body mass (d) and fat mass (e) measured multiple times. Linear mixed models were estimated separately for the groups. Taxa with at least one correlation with FDR-adjusted P < 0.05 are reported. Table S8a-c. ASVs that are differentially abundant in pairwise comparisons of groups during each week, tested using DESeq2. Both unadjusted and adjusted p-values from DESeq2 are reported. Table S9. Tukey's multiple comparison test results for pairwise comparisons of blood glucose levels during an oral glucose tolerance test in the three groups. (XLSX 174 kb) [file 42523_2019_7_MOESM4_ESM.xlsx]

## Sheet: S1
Table S1. Detailed information on when fresh fecal samples and cecum content were collected. Bolded dates indicate times when both fecal samples were collected and body weight was measured.
		Batch A		Batch B
Week	Sample type	DateA	Days after previous sample A	DateB	Days after previous sample B
1	Fecal	2014-11-14	NA	2014-11-21	NA
2	Fecal	2014-11-21	7	2014-11-27	6
3	Fecal	2014-11-27	6	2014-12-04	7
4	Fecal	2014-12-05	8	2014-12-12	8
5	Fecal	2014-12-12	7	2014-12-19	7
6	Fecal	2014-12-19	7	2014-12-26	7
7	Fecal	2014-12-26	7	2015-01-02	7
8	Fecal	2015-01-02	7	2015-01-09	7
9	Fecal	2015-01-12	10	2015-01-19	10
11	Cecum	2015-01-29	17	2015-02-05	16

## Sheet: S2
Table S2. Associations between individual metabolic phenotypes and microbial alpha diversity measures using linear mixed models, using alpha diversity (after rarefaction) as predictor of the metabolic outcome. P-values below 0.01 are marked red and those below 0.05 are marked yellow.
Metabolic outcome	Predictor	Beta	P-value
Body weight	Richness	-0.0081	0.036
	Shannon index	-1.1	0.000235
Lean mass	Richness	-0.003	0.417361
	Shannon index	-0.68	0.0847222
Fat mass	Richness	0.000602	0.609028
	Shannon index	-0.061	0.563194

## Sheet: S3
Table S3. Testing for differences in the Shannon diversity index, observed ASVs, and Firmicutes to Bacteroidetes ratio between the groups during each week. Wilcoxon rank-sum test with batch as a blocking factor was used. Reported are P-values corrected for multiple hypothesis testing using Benjamini-Hochberg false discovery rate (FDR). P-values below 0.01 are marked red and those below 0.05 are m…
Week	Shannon diversity index			Observed ASVs			Firmicutes/Bacteroidetes ratio
	WT vs OB	WT vs OB-PF	OB vs OB-PF	WT vs OB	WT vs OB-PF	OB vs OB-PF	WT vs OB	WT vs OB-PF	OB vs OB-PF
1	0.204024	0.388885	0.622461	0.685458	0.51782	0.498192	0.00149616	0.0267157	0.498404
2	0.000174887	0.000711741	1	0.23587	0.00671428	0.0790501	0.00389242	0.00110659	0.324756
3	0.00467773	0.000711741	0.0138048	0.624263	0.241673	0.104227	0.0644064	0.175734	0.622394
4	0.870378	0.0267157	0.0298089	0.72347	0.267702	0.0237288	0.384145	0.805541	0.0456288
5	0.513941	0.0742894	0.234952	0.313914	0.147785	0.468455	0.663459	0.156907	0.283798
6	0.127759	0.0488998	0.663908	0.241862	0.478867	0.338676	1	0.758289	0.468939
7	0.549626	0.902035	0.582047	0.462333	0.498192	0.164109	0.956622	0.0648382	0.0257105
8	0.956622	0.805541	0.43413	0.683256	0.579639	0.97687	0.355133	0.242255	0.468939
9	0.586491	0.622461	0.97689	0.663398	0.309626	0.353411	0.956622	0.324756	0.155769
cecum	0.78565	0.622461	0.468939	0.806417	0.711378	0.642722	0.549626	0.666599	0.97689

## Sheet: S4
Table S4. Test for significant difference between the PC1 between groups across the study, using Jensen-Shannon Divergence. Listed here are P-values corrected for multiple hypothesis testing using Benjamini-Hochberg FDR.
Week	WT vs OB	WT vs OB-PF	OB vs OB-PF
1	7e-06	6e-06	0.897663
2	7e-06	5e-06	0.303311
3	9.9e-05	1.5e-05	0.032143
4	0.159973	0.000124	0.004904
5	0.002047	6e-06	0.000666
6	3e-05	5e-06	0.025774
7	0.01919	1.5e-05	0.021563
8	0.003643	0.000228	0.031325
9	0.000457	0.000737	0.385555
Cecum	9.9e-05	5e-06	0.021563

## Sheet: S5a. WT_vs_OB
Table S5a. ASVs that are differentially abundant between WT and OB mice during W6-W9. We compared read counts after DESeq2's library size normalization using Wilcoxon rank-sum test with week as blocking factor, after filtering for ASVs contributing at least 0.01% of total relative abundance in entire cohort and exhibiting 10% prevalence in at least one time point (see Methods). Both P-values and …
ASV_id	Kingdom	Phylum	Class	Order	Family	Genus	Species	statistic	median-OB	median-WT	pval	padj	enrichment	also in S5b	Altered taxonomy
x_9	Bacteria	Bacteroidetes	Bacteroidia	Bacteroidales	Muribaculaceae	NA	NA	3.7095	109	68	0.000158033	0.0464616	OB	0	iMGMC
x_52	Bacteria	Bacteroidetes	NA	NA	NA	NA	NA	4.3572	10	4	6.85087e-06	0.00216488	OB	1
x_40	Bacteria	Firmicutes	Bacilli	Lactobacillales	Lactobacillaceae	Lactobacillus	gasseri/hominis/johnsonii/taiwanensis	6.0184	20.5	1	4.94307e-11	1.64604e-08	OB	1
x_95	Bacteria	Firmicutes	Bacilli	Lactobacillales	Lactobacillaceae	Lactobacillus	antri/fermentum/frumenti/gasseri/oris/panis/reuteri/vaginalis	5.161	5.5	0	5.26269e-08	1.7209e-05	OB	1
x_229	Bacteria	Firmicutes	Clostridia	Clostridiales	Lachnospiraceae	Anaerostipes	NA	4.1411	0	0	1.93389e-05	0.00595637	OB	1
x_114	Bacteria	Firmicutes	Clostridia	Clostridiales	Lachnospiraceae	Clostridium_XlVa	NA	6.0286	9	0	1.23937e-10	4.1147e-08	OB	0
x_12	Bacteria	Firmicutes	Clostridia	Clostridiales	Lachnospiraceae	NA	NA	4.6298	56.5	10	1.7851e-06	0.000574804	OB	1
x_118	Bacteria	Firmicutes	Clostridia	Clostridiales	Lachnospiraceae	NA	NA	4.5131	6	0	3.59217e-06	0.00114231	OB	1
x_163	Bacteria	Firmicutes	Clostridia	Clostridiales	Lachnospiraceae	NA	NA	4.6158	1	0	1.38166e-06	0.000447658	OB	1
x_177	Bacteria	Firmicutes	Clostridia	Clostridiales	Lachnospiraceae	NA	NA	4.3207	3	0	9.53127e-06	0.00298329	OB	1
x_333	Bacteria	Firmicutes	Clostridia	Clostridiales	Lachnospiraceae	NA	NA	3.7998	0	0	9.19033e-05	0.0274791	OB	0
x_66	Bacteria	Firmicutes	Clostridia	Clostridiales	NA	NA	NA	4.5112	5	1	3.51562e-06	0.00112148	OB	0
x_176	Bacteria	Firmicutes	Clostridia	Clostridiales	Ruminococcaceae	Clostridium_IV	NA	4.4223	0	0	3.20448e-06	0.00102864	OB	1
x_172	Bacteria	Firmicutes	Clostridia	Clostridiales	Ruminococcaceae	NA	NA	4.8664	3	0	4.64469e-07	0.000151417	OB	0
x_236	Bacteria	Firmicutes	Clostridia	Clostridiales	Ruminococcaceae	NA	NA	3.726	2	0	0.000154196	0.0454878	OB	0
x_208	Bacteria	Firmicutes	Clostridia	Clostridiales	Ruminococcaceae	Oscillibacter	NA	3.8089	0	0	8.85218e-05	0.0265565	OB	0
x_312	Bacteria	Firmicutes	Erysipelotrichia	Erysipelotrichales	Erysipelotrichaceae	NA	NA	4.1448	1	0	2.07574e-05	0.00637251	OB	0
x_37	Bacteria	Bacteroidetes	Bacteroidia	Bacteroidales	Porphyromonadaceae	NA	NA	4.2029	21.5	14.5	1.63274e-05	0.00504518	OB	1
x_36	Bacteria	Bacteroidetes	Bacteroidia	Bacteroidales	Muribaculaceae	NA	NA	-3.7523	15	29	0.000132747	0.0392931	WT	1	iMGMC
x_47	Bacteria	Bacteroidetes	Bacteroidia	Bacteroidales	Muribaculaceae	NA	NA	-4.295	16	32.5	1.03909e-05	0.00324196	WT	1	iMGMC
x_23	Bacteria	Bacteroidetes	Bacteroidia	Bacteroidales	Rikenellaceae	Alistipes	NA	-3.8854	29	42.5	7.16881e-05	0.0215781	WT	1
x_88	Bacteria	Bacteroidetes	Bacteroidia	Bacteroidales	Rikenellaceae	Alistipes	NA	-6.2968	2.5	11	4.88897e-12	1.63781e-09	WT	1
x_58	Bacteria	Firmicutes	Clostridia	Clostridiales	Lachnospiraceae	Clostridium_XlVa	NA	-3.9803	0	0	3.11405e-05	0.00949784	WT	0
x_119	Bacteria	Firmicutes	Clostridia	Clostridiales	Lachnospiraceae	Clostridium_XlVa	NA	-7.0193	0	12.5	1.29565e-14	4.3534e-12	WT	1
x_124	Bacteria	Firmicutes	Clostridia	Clostridiales	Lachnospiraceae	Clostridium_XlVa	NA	-4.3818	0	0	3.49257e-06	0.00111762	WT	0
x_209	Bacteria	Firmicutes	Clostridia	Clostridiales	Lachnospiraceae	Clostridium_XlVa	NA	-4.0334	0	0	2.96362e-05	0.00906867	WT	0
x_54	Bacteria	Firmicutes	Clostridia	Clostridiales	Lachnospiraceae	NA	NA	-3.9186	0	5.5	6.06244e-05	0.0183692	WT	1
x_75	Bacteria	Firmicutes	Clostridia	Clostridiales	Lachnospiraceae	NA	NA	-4.2683	0	0.5	1.0466e-05	0.00325492	WT	0
x_218	Bacteria	Firmicutes	Clostridia	Clostridiales	Lachnospiraceae	NA	NA	-5.2668	0	0.5	1.10045e-08	3.6205e-06	WT	1
x_285	Bacteria	Firmicutes	Clostridia	Clostridiales	Lachnospiraceae	NA	NA	-4.6784	0	0	7.99002e-07	0.000259676	WT	1
x_298	Bacteria	Firmicutes	Clostridia	Clostridiales	Lachnospiraceae	NA	NA	-5.4221	0	0	5.44297e-09	1.79618e-06	WT	1
x_183	Bacteria	Firmicutes	Clostridia	Clostridiales	Lachnospiraceae	Ruminococcus2	NA	-6.1615	0	5.5	1.93947e-11	6.47782e-09	WT	0
x_135	Bacteria	Firmicutes	Clostridia	Clostridiales	NA	NA	NA	-3.832	0.5	6	9.58473e-05	0.0285625	WT	1
x_197	Bacteria	Firmicutes	Clostridia	Clostridiales	NA	NA	NA	-3.8893	0	3	6.79358e-05	0.0205166	WT	1
x_245	Bacteria	Firmicutes	Clostridia	Clostridiales	NA	NA	NA	-3.7406	0	3	0.000130556	0.0387751	WT	1
x_353	Bacteria	Firmicutes	Clostridia	Clostridiales	NA	NA	NA	-4.1701	0	0	1.11551e-05	0.00345807	WT	0
x_85	Bacteria	Firmicutes	Clostridia	Clostridiales	Ruminococcaceae	Clostridium_IV	NA	-5.4596	0	24.5	1.2032e-08	3.94648e-06	WT	1
x_256	Bacteria	Firmicutes	Clostridia	Clostridiales	Ruminococcaceae	NA	NA	-4.511	0	0	1.53713e-06	0.000496494	WT	1
x_150	Bacteria	Firmicutes	Clostridia	Clostridiales	Ruminococcaceae	Oscillibacter	NA	-4.4427	0	8	5.08322e-06	0.00161138	WT	1
x_244	Bacteria	Firmicutes	Clostridia	Clostridiales	Ruminococcaceae	Oscillibacter	NA	-3.9808	0	0	3.43177e-05	0.0104326	WT	1
x_131	Bacteria	Firmicutes	Clostridia	Clostridiales	Ruminococcaceae	Sporobacter	NA	-5.8791	0	10	5.10521e-10	1.68982e-07	WT	1
x_147	Bacteria	Proteobacteria	Alphaproteobacteria	Rhodospirillales	NA	NA	NA	-4.3542	1	4	7.80129e-06	0.00245741	WT	0
x_61	Bacteria	Verrucomicrobia	Verrucomicrobiae	Verrucomicrobiales	Verrucomicrobiaceae	Akkermansia	muciniphila	-4.3598	0	9.5	8.10736e-06	0.00254571	WT	1

## Sheet: S5b. WT_cs_OB-PF
Table S5b. ASVs that are differentially abundant between WT and OB-PF mice during W6-W9. We compared read counts after DESeq2's library size normalization using Wilcoxon rank-sum test with week as blocking factor, after filtering for ASVs contributing at least 0.01% of total relative abundance in entire cohort and exhibiting 10% prevalence in at least one time point (see Methods). Both P-values a…
ASV_id	Kingdom	Phylum	Class	Order	Family	Genus	Species	statistic	median-WT	median-OB-PF	pval	padj	enrichment	also in S5a	Altered taxonomy
x_10	Bacteria	Bacteroidetes	Bacteroidia	Bacteroidales	Bacteroidaceae	Bacteroides	acidifaciens	-5.4056	40.5	94.5	1.14823e-08	3.6284e-06	OB-PF
x_101	Bacteria	Bacteroidetes	Bacteroidia	Bacteroidales	Muribaculaceae	NA	NA	-3.754	6	11.5	0.00013052	0.0344572	OB-PF		iMGMC
x_14	Bacteria	Bacteroidetes	Bacteroidia	Bacteroidales	Muribaculaceae	NA	NA	-5.8618	35.5	95.5	3.54155e-10	1.15455e-07	OB-PF		iMGMC
x_22	Bacteria	Bacteroidetes	Bacteroidia	Bacteroidales	Muribaculaceae	NA	NA	-5.7336	19.5	58	9.38765e-10	3.03221e-07	OB-PF		iMGMC
x_24	Bacteria	Bacteroidetes	Bacteroidia	Bacteroidales	Muribaculaceae	NA	NA	-5.5005	19.5	42.5	5.59168e-09	1.78375e-06	OB-PF		iMGMC
x_249	Bacteria	Bacteroidetes	Bacteroidia	Bacteroidales	Muribaculaceae	NA	NA	-3.832	0	0	7.71029e-05	0.0208178	OB-PF		iMGMC
x_3	Bacteria	Bacteroidetes	Bacteroidia	Bacteroidales	Muribaculaceae	NA	NA	-5.4411	141.5	323.5	9.66219e-09	3.06291e-06	OB-PF		iMGMC
x_48	Bacteria	Bacteroidetes	Bacteroidia	Bacteroidales	Muribaculaceae	NA	NA	-5.0366	11.5	27.5	1.55063e-07	4.76045e-05	OB-PF		iMGMC
x_63	Bacteria	Bacteroidetes	Bacteroidia	Bacteroidales	Muribaculaceae	NA	NA	-5.8301	6	25	6.64327e-10	2.15242e-07	OB-PF		iMGMC
x_17	Bacteria	Bacteroidetes	Bacteroidia	Bacteroidales	NA	NA	NA	-4.5074	43.5	78	3.16867e-06	0.000915744	OB-PF
x_84	Bacteria	Bacteroidetes	Bacteroidia	Bacteroidales	Rikenellaceae	Alistipes	NA	-4.3818	8	13	6.03201e-06	0.00172515	OB-PF
x_52	Bacteria	Bacteroidetes	NA	NA	NA	NA	NA	-5.05	4	10.5	1.13704e-07	3.51345e-05	OB-PF	1
x_81	Bacteria	Bacteroidetes	NA	NA	NA	NA	NA	-5.1992	7	16	5.15809e-08	1.60932e-05	OB-PF
x_213	Bacteria	Firmicutes	Bacilli	Lactobacillales	Lactobacillaceae	Lactobacillus	NA	-5.3932	0	0	5.49008e-09	1.75682e-06	OB-PF
x_40	Bacteria	Firmicutes	Bacilli	Lactobacillales	Lactobacillaceae	Lactobacillus	gasseri/hominis/johnsonii/taiwanensis	-7.1953	1	29.5	2.96475e-16	9.90226e-14	OB-PF	1
x_46	Bacteria	Firmicutes	Bacilli	Lactobacillales	Lactobacillaceae	Lactobacillus	animalis/apodemi/crispatus/faecis/murinus	-7.5087	4	42.5	9.14557e-19	3.07291e-16	OB-PF
x_95	Bacteria	Firmicutes	Bacilli	Lactobacillales	Lactobacillaceae	Lactobacillus	antri/fermentum/frumenti/gasseri/oris/panis/reuteri/vaginalis	-7.6327	0	11	3.14124e-19	1.0586e-16	OB-PF	1
x_229	Bacteria	Firmicutes	Clostridia	Clostridiales	Lachnospiraceae	Anaerostipes	NA	-4.649	0	0	6.54531e-07	0.000195705	OB-PF	1
x_110	Bacteria	Firmicutes	Clostridia	Clostridiales	Lachnospiraceae	Clostridium_XlVa	NA	-3.9254	0	5	6.22302e-05	0.0169266	OB-PF
x_109	Bacteria	Firmicutes	Clostridia	Clostridiales	Lachnospiraceae	Clostridium_XlVb	NA	-4.2009	0	5	1.7343e-05	0.00483194	OB-PF
x_258	Bacteria	Firmicutes	Clostridia	Clostridiales	Lachnospiraceae	Johnsonella	NA	-3.978	0	0	3.402e-05	0.00935551	OB-PF
x_100	Bacteria	Firmicutes	Clostridia	Clostridiales	Lachnospiraceae	NA	NA	-4.0094	3	9	4.11807e-05	0.0112423	OB-PF
x_118	Bacteria	Firmicutes	Clostridia	Clostridiales	Lachnospiraceae	NA	NA	-3.7135	0	4.5	0.000157714	0.041321	OB-PF	1
x_12	Bacteria	Firmicutes	Clostridia	Clostridiales	Lachnospiraceae	NA	NA	-5.2403	10	55.5	3.41615e-08	1.07267e-05	OB-PF	1
x_145	Bacteria	Firmicutes	Clostridia	Clostridiales	Lachnospiraceae	NA	NA	-4.93	0	0	4.03031e-08	1.26149e-05	OB-PF
x_154	Bacteria	Firmicutes	Clostridia	Clostridiales	Lachnospiraceae	NA	NA	-3.7553	0	0	0.000119689	0.031957	OB-PF
x_163	Bacteria	Firmicutes	Clostridia	Clostridiales	Lachnospiraceae	NA	NA	-4.4208	0	0	4.1207e-06	0.00118676	OB-PF	1
x_177	Bacteria	Firmicutes	Clostridia	Clostridiales	Lachnospiraceae	NA	NA	-4.1885	0	3.5	1.73188e-05	0.00483194	OB-PF	1
x_51	Bacteria	Firmicutes	Clostridia	Clostridiales	Lachnospiraceae	NA	NA	-3.6816	0	10.5	0.000184082	0.0480453	OB-PF
x_65	Bacteria	Firmicutes	Clostridia	Clostridiales	Lachnospiraceae	NA	NA	-4.184	5	16.5	1.7847e-05	0.00494361	OB-PF
x_82	Bacteria	Firmicutes	Clostridia	Clostridiales	Lachnospiraceae	NA	NA	-4.2949	0	8	1.09511e-05	0.0030663	OB-PF
x_89	Bacteria	Firmicutes	Clostridia	Clostridiales	Lachnospiraceae	NA	NA	-5.5757	0	16.5	3.40592e-09	1.0933e-06	OB-PF
x_288	Bacteria	Firmicutes	Clostridia	Clostridiales	NA	NA	NA	-4.4928	0	0	1.77658e-06	0.000524093	OB-PF
x_176	Bacteria	Firmicutes	Clostridia	Clostridiales	Ruminococcaceae	Clostridium_IV	NA	-3.6808	0	0	0.000121874	0.0324184	OB-PF	1
x_192	Bacteria	Firmicutes	Clostridia	Clostridiales	Ruminococcaceae	Oscillibacter	NA	-3.7369	0	3	0.000140977	0.0370769	OB-PF
x_98	Bacteria	Firmicutes	Clostridia	Clostridiales	Ruminococcaceae	Oscillibacter	NA	-4.8935	3	11	3.92811e-07	0.000119022	OB-PF
x_270	Bacteria	Firmicutes	Erysipelotrichia	Erysipelotrichales	Erysipelotrichaceae	NA	NA	-4.7487	0	1	5.95607e-07	0.000178682	OB-PF
x_306	Bacteria	Firmicutes	Erysipelotrichia	Erysipelotrichales	Erysipelotrichaceae	NA	NA	-4.2635	0	0	9.99428e-06	0.00281839	OB-PF
x_307	Bacteria	Firmicutes	NA	NA	NA	NA	NA	-3.8042	0	0	7.03231e-05	0.0190576	OB-PF
x_37	Bacteria	Bacteroidetes	Bacteroidia	Bacteroidales	Porphyromonadaceae	NA	NA	-5.6545	14.5	26	1.68234e-09	5.41714e-07	OB-PF	1
x_126	Bacteria	Bacteroidetes	Bacteroidia	Bacteroidales	Muribaculaceae	NA	NA	4.5028	0	0	2.58084e-06	0.000753606	WT		iMGMC
x_36	Bacteria	Bacteroidetes	Bacteroidia	Bacteroidales	Muribaculaceae	NA	NA	4.0098	29	15	4.05027e-05	0.0110977	WT	1	iMGMC
x_41	Bacteria	Bacteroidetes	Bacteroidia	Bacteroidales	Muribaculaceae	NA	NA	7.2765	26.5	1	1.6444e-16	5.50875e-14	WT		iMGMC
x_47	Bacteria	Bacteroidetes	Bacteroidia	Bacteroidales	Muribaculaceae	NA	NA	4.5409	32.5	13	2.72942e-06	0.000794261	WT	1	iMGMC
x_49	Bacteria	Bacteroidetes	Bacteroidia	Bacteroidales	Muribaculaceae	NA	NA	6.3105	28.5	0	1.64724e-11	5.40294e-09	WT		iMGMC
x_8	Bacteria	Bacteroidetes	Bacteroidia	Bacteroidales	Muribaculaceae	NA	NA	6.5102	161.5	19.5	1.26845e-12	4.19856e-10	WT		iMGMC
x_1	Bacteria	Bacteroidetes	Bacteroidia	Bacteroidales	NA	NA	NA	3.7668	1043	478	0.000122221	0.0324184	WT		iMGMC
x_4	Bacteria	Bacteroidetes	Bacteroidia	Bacteroidales	Prevotellaceae	Prevotella	NA	4.3034	96	29	9.29536e-06	0.00263059	WT
x_23	Bacteria	Bacteroidetes	Bacteroidia	Bacteroidales	Rikenellaceae	Alistipes	NA	4.2842	42.5	24	1.03429e-05	0.00290636	WT	1
x_88	Bacteria	Bacteroidetes	Bacteroidia	Bacteroidales	Rikenellaceae	Alistipes	NA	5.0336	11	5	1.51034e-07	4.65184e-05	WT	1
x_119	Bacteria	Firmicutes	Clostridia	Clostridiales	Lachnospiraceae	Clostridium_XlVa	NA	6.2428	12.5	0	2.60549e-11	8.51994e-09	WT	1
x_15	Bacteria	Firmicutes	Clostridia	Clostridiales	Lachnospiraceae	Clostridium_XlVa	NA	4.818	77.5	3.5	4.94066e-07	0.000148714	WT
x_218	Bacteria	Firmicutes	Clostridia	Clostridiales	Lachnospiraceae	NA	NA	5.0224	0.5	0	1.00543e-07	3.12688e-05	WT	1
x_28	Bacteria	Firmicutes	Clostridia	Clostridiales	Lachnospiraceae	NA	NA	4.4257	19	0	5.43923e-06	0.00156106	WT
x_285	Bacteria	Firmicutes	Clostridia	Clostridiales	Lachnospiraceae	NA	NA	4.2691	0	0	6.99703e-06	0.00199415	WT	1
x_298	Bacteria	Firmicutes	Clostridia	Clostridiales	Lachnospiraceae	NA	NA	4.8901	0	0	2.26448e-07	6.90668e-05	WT	1
x_54	Bacteria	Firmicutes	Clostridia	Clostridiales	Lachnospiraceae	NA	NA	4.6774	5.5	0	9.97617e-07	0.000296292	WT	1
x_60	Bacteria	Firmicutes	Clostridia	Clostridiales	Lachnospiraceae	NA	NA	4.524	8	0	2.82164e-06	0.000818276	WT
x_135	Bacteria	Firmicutes	Clostridia	Clostridiales	NA	NA	NA	6.3382	6	0	1.0531e-11	3.4647e-09	WT	1
x_157	Bacteria	Firmicutes	Clostridia	Clostridiales	NA	NA	NA	6.3826	5	0	6.92279e-12	2.28452e-09	WT
x_197	Bacteria	Firmicutes	Clostridia	Clostridiales	NA	NA	NA	4.5574	3	0	2.02508e-06	0.00059335	WT	1
x_245	Bacteria	Firmicutes	Clostridia	Clostridiales	NA	NA	NA	4.3024	3	0	7.39494e-06	0.00210016	WT	1
x_280	Bacteria	Firmicutes	Clostridia	Clostridiales	NA	NA	NA	4.7287	2	0	8.71865e-07	0.000259816	WT
x_295	Bacteria	Firmicutes	Clostridia	Clostridiales	NA	NA	NA	3.7833	1	0	0.000112547	0.0301626	WT
x_93	Bacteria	Firmicutes	Clostridia	Clostridiales	NA	NA	NA	5.1122	13	0	1.00565e-07	3.12688e-05	WT
x_142	Bacteria	Firmicutes	Clostridia	Clostridiales	Ruminococcaceae	Butyricicoccus	NA	4.8714	6	0	4.78387e-07	0.000144473	WT
x_85	Bacteria	Firmicutes	Clostridia	Clostridiales	Ruminococcaceae	Clostridium_IV	NA	5.8867	24.5	0	4.91098e-10	1.59607e-07	WT	1
x_159	Bacteria	Firmicutes	Clostridia	Clostridiales	Ruminococcaceae	NA	NA	4.0796	4	0	3.07776e-05	0.00849461	WT
x_161	Bacteria	Firmicutes	Clostridia	Clostridiales	Ruminococcaceae	NA	NA	4.578	4	1	1.96667e-06	0.0005782	WT
x_256	Bacteria	Firmicutes	Clostridia	Clostridiales	Ruminococcaceae	NA	NA	4.7819	0	0	2.65188e-07	8.06173e-05	WT	1
x_150	Bacteria	Firmicutes	Clostridia	Clostridiales	Ruminococcaceae	Oscillibacter	NA	6.7047	8	0	4.28124e-13	1.42137e-10	WT	1
x_179	Bacteria	Firmicutes	Clostridia	Clostridiales	Ruminococcaceae	Oscillibacter	NA	4.6558	4	0	1.21139e-06	0.000358573	WT
x_244	Bacteria	Firmicutes	Clostridia	Clostridiales	Ruminococcaceae	Oscillibacter	NA	3.7587	0	0	7.85666e-05	0.0211344	WT	1
x_131	Bacteria	Firmicutes	Clostridia	Clostridiales	Ruminococcaceae	Sporobacter	NA	6.8514	10	0	6.05663e-14	2.01686e-11	WT	1
x_31	Bacteria	Firmicutes	Erysipelotrichia	Erysipelotrichales	Erysipelotrichaceae	Allobaculum	NA	5.2882	17.5	0	2.90854e-08	9.16191e-06	WT
x_130	Bacteria	Proteobacteria	Deltaproteobacteria	Bdellovibrionales	Bdellovibrionaceae	Vampirovibrio	NA	5.4833	5	2	6.93474e-09	2.20525e-06	WT
x_61	Bacteria	Verrucomicrobia	Verrucomicrobiae	Verrucomicrobiales	Verrucomicrobiaceae	Akkermansia	muciniphila	5.0357	9.5	0	1.8079e-07	5.53217e-05	WT	1

## Sheet: S5c. OB_vs_OB-PF
Table S5c. ASVs that are differentially abundant between OB and OB-PF mice during W6-W9. We compared read counts after DESeq2's library size normalization using Wilcoxon rank-sum test with week as blocking factor, after filtering for ASVs contributing at least 0.01% of total relative abundance in entire cohort and exhibiting 10% prevalence in at least one time point (see Methods). Both P-values a…
ASV_id	Kingdom	Phylum	Class	Order	Family	Genus	Species	statistic	median-OB	median-OB-PF	pval	padj	enrichment	Altered taxonomy
x_324	Bacteria	Actinobacteria	Actinobacteria	Coriobacteriales	Coriobacteriaceae	Olsenella	NA	4.1444	1	0	2.14609e-05	0.00684602	OB
x_8	Bacteria	Bacteroidetes	Bacteroidia	Bacteroidales	Muribaculaceae	NA	NA	5.6101	129	19.5	2.6836e-09	8.93639e-07	OB	iMGMC
x_41	Bacteria	Bacteroidetes	Bacteroidia	Bacteroidales	Muribaculaceae	NA	NA	7.2502	34	1	3.33245e-16	1.11637e-13	OB	iMGMC
x_49	Bacteria	Bacteroidetes	Bacteroidia	Bacteroidales	Muribaculaceae	NA	NA	6.1587	25.5	0	5.73729e-11	1.91626e-08	OB	iMGMC
x_133	Bacteria	Firmicutes	Clostridia	Clostridiales	Lachnospiraceae	NA	NA	4.0844	3	0	2.84001e-05	0.00903122	OB
x_53	Bacteria	Firmicutes	Clostridia	Clostridiales	Lachnospiraceae	Roseburia	NA	3.8687	22	9	7.77227e-05	0.0244049	OB
x_93	Bacteria	Firmicutes	Clostridia	Clostridiales	NA	NA	NA	4.4695	9	0	4.42062e-06	0.00144112	OB
x_135	Bacteria	Firmicutes	Clostridia	Clostridiales	NA	NA	NA	3.7547	0.5	0	0.000121501	0.037787	OB
x_157	Bacteria	Firmicutes	Clostridia	Clostridiales	NA	NA	NA	4.5075	3	0	3.00431e-06	0.000982409	OB
x_242	Bacteria	Firmicutes	Clostridia	Clostridiales	Ruminococcaceae	Butyricicoccus	NA	3.9554	0	0	4.59714e-05	0.0145729	OB
x_190	Bacteria	Firmicutes	Clostridia	Clostridiales	Ruminococcaceae	Clostridium_IV	NA	3.9512	3	0	5.7185e-05	0.0180133	OB
x_223	Bacteria	Firmicutes	Clostridia	Clostridiales	Ruminococcaceae	Clostridium_IV	NA	5.5672	4	0	5.1792e-09	1.71949e-06	OB
x_139	Bacteria	Firmicutes	Clostridia	Clostridiales	Ruminococcaceae	NA	NA	3.7699	4.5	1	0.000119761	0.0373653	OB
x_172	Bacteria	Firmicutes	Clostridia	Clostridiales	Ruminococcaceae	NA	NA	3.8533	3	0	8.66099e-05	0.0271089	OB
x_14	Bacteria	Bacteroidetes	Bacteroidia	Bacteroidales	Muribaculaceae	NA	NA	-4.1655	53	95.5	1.84602e-05	0.00592572	OB-PF	iMGMC
x_22	Bacteria	Bacteroidetes	Bacteroidia	Bacteroidales	Muribaculaceae	NA	NA	-4.3486	25	58	7.61747e-06	0.00247568	OB-PF	iMGMC
x_48	Bacteria	Bacteroidetes	Bacteroidia	Bacteroidales	Muribaculaceae	NA	NA	-4.1858	12.5	27.5	1.78331e-05	0.00574225	OB-PF	iMGMC
x_63	Bacteria	Bacteroidetes	Bacteroidia	Bacteroidales	Muribaculaceae	NA	NA	-4.1683	13.5	25	1.91586e-05	0.00613076	OB-PF	iMGMC
x_17	Bacteria	Bacteroidetes	Bacteroidia	Bacteroidales	NA	NA	NA	-3.9533	51	78	5.28507e-05	0.0167008	OB-PF
x_84	Bacteria	Bacteroidetes	Bacteroidia	Bacteroidales	Rikenellaceae	Alistipes	NA	-4.7586	7	13	7.89273e-07	0.00026046	OB-PF
x_81	Bacteria	Bacteroidetes	NA	NA	NA	NA	NA	-4.7254	7	16	9.24887e-07	0.000304288	OB-PF
x_46	Bacteria	Firmicutes	Bacilli	Lactobacillales	Lactobacillaceae	Lactobacillus	animalis/apodemi/crispatus/faecis/murinus	-7.257	3	42.5	1.25463e-16	4.21557e-14	OB-PF
x_95	Bacteria	Firmicutes	Bacilli	Lactobacillales	Lactobacillaceae	Lactobacillus	antri/fermentum/frumenti/gasseri/oris/panis/reuteri/vaginalis	-3.7023	5.5	11	0.00015161	0.0468474	OB-PF
x_213	Bacteria	Firmicutes	Bacilli	Lactobacillales	Lactobacillaceae	Lactobacillus	NA	-4.5006	0	0	1.62406e-06	0.000532691	OB-PF
x_32	Bacteria	Firmicutes	Clostridia	Clostridiales	Lachnospiraceae	NA	NA	-3.7324	0	14	0.000146549	0.0454301	OB-PF
x_89	Bacteria	Firmicutes	Clostridia	Clostridiales	Lachnospiraceae	NA	NA	-5.04	0	16.5	1.6124e-07	5.33704e-05	OB-PF
x_201	Bacteria	Firmicutes	Clostridia	Clostridiales	Lachnospiraceae	NA	NA	-4.1375	0	0	1.37743e-05	0.00444911	OB-PF
x_270	Bacteria	Firmicutes	Erysipelotrichia	Erysipelotrichales	Erysipelotrichaceae	NA	NA	-4.2798	0	1	9.6906e-06	0.00313975	OB-PF

## Sheet: S6a. Pathways, WT_vs_OB
Table S6a. KEGG pathways that are differentially abundant between OB and WT mice during W6-W9. We used Wilcoxon rank-sum test with week as blocking factor. Both P-values and Holm's sequential rejection-based adjusted P-values are reported. Pathways that are also differentially abundant in OB-PF vs WT comparison are highlighted in bold.
Pathway ID	Description	statistic	median-OB	median-WT	pval	padj	enrichment	also in S6b
ko00480	Glutathione metabolism	4.0869	598	288	2.63688e-05	0.00261051	OB	TRUE
ko02060	Phosphotransferase system (PTS)	5.5058	2758	744	3.28565e-09	3.48279e-07	OB	TRUE
ko05150	Staphylococcus aureus infection	6.2035	261.5	35.5	1.18231e-11	1.26507e-09	OB	TRUE
ko00130	Ubiquinone and other terpenoid-quinone biosynthesis	-3.4344	423	709	0.000483162	0.0454172	WT	FALSE
ko00220	Arginine biosynthesis	-3.4629	697.5	1157	0.000421148	0.0400091	WT	FALSE
ko00290	Valine, leucine and isoleucine biosynthesis	-4.3816	367.5	887	5.56088e-06	0.00056721	WT	FALSE
ko00340	Histidine metabolism	-4.6003	357	1009	1.55239e-06	0.000159896	WT	FALSE
ko00400	Phenylalanine, tyrosine and tryptophan biosynthesis	-3.9924	599.5	1426	4.11661e-05	0.00403428	WT	FALSE
ko00531	Glycosaminoglycan degradation	-4.1725	363.5	930	1.6589e-05	0.0016589	WT	FALSE
ko00540	Lipopolysaccharide biosynthesis	-4.8193	354.5	1078	4.54128e-07	4.76835e-05	WT	FALSE
ko00603	Glycosphingolipid biosynthesis - globo and isoglobo series	-4.2456	395.5	895	1.10878e-05	0.00111987	WT	FALSE
ko00604	Glycosphingolipid biosynthesis - ganglio series	-4.6829	280	780	9.50764e-07	9.88794e-05	WT	TRUE
ko01210	2-Oxocarboxylic acid metabolism	-3.5155	875.5	1602.5	0.000340566	0.0330349	WT	FALSE
ko04142	Lysosome	-3.5106	482	1073.5	0.000343114	0.0330349	WT	FALSE

## Sheet: S6b. Pathways, WT_vs_OB-PF
Table S6b. KEGG pathways that are differentially abundant between PF and WT mice during W6-W9. We used Wilcoxon rank-sum test with week as blocking factor. Both P-values and Holm's sequential rejection-based adjusted P-values are reported. Pathways that are also differentially abundant in OB vs WT comparison are highlighted in bold.
Pathway ID	Description	statistic	median-OB-PF	median-WT	pval	padj	enrichment	also in S6a
ko00051	Fructose and mannose metabolism	4.1033	3970.5	1772.5	2.49195e-05	0.00251687	OB-PF	FALSE
ko00195	Photosynthesis	3.6153	1094.5	496.5	0.000223501	0.0219031	OB-PF	FALSE
ko00480	Glutathione metabolism	5.2945	739.5	288	2.39978e-08	2.51977e-06	OB-PF	TRUE
ko00561	Glycerolipid metabolism	4.6535	1395	630	1.33121e-06	0.000138445	OB-PF	FALSE
ko01220	Degradation of aromatic compounds	4.287	328.5	130.5	9.12827e-06	0.000940212	OB-PF	FALSE
ko02010	ABC transporters	3.6966	6252.5	2974.5	0.000161344	0.015973	OB-PF	FALSE
ko02060	Phosphotransferase system (PTS)	7.3662	4013	744	3.99216e-17	4.23169e-15	OB-PF	TRUE
ko04122	Sulfur relay system	3.9133	584	279.5	6.01505e-05	0.00601505	OB-PF	FALSE
ko04922	Glucagon signaling pathway	4.1563	900	363.5	1.82366e-05	0.00186014	OB-PF	FALSE
ko05150	Staphylococcus aureus infection	7.8678	417	35.5	2.41397e-20	2.58295e-18	OB-PF	TRUE
ko00604	Glycosphingolipid biosynthesis - ganglio series	-3.4174	382	780	0.000508308	0.0493059	WT	TRUE

## Sheet: S6c. Pathways, OB_vs_OB-PF
Table S6c. KEGG pathways that are differentially abundant between OB-PF and OB mice during W6-W9. We used Wilcoxon rank-sum test with week as blocking factor. Both P-values and Holm's sequential rejection-based adjusted P-values are reported.
Pathway ID	Description	statistic	median-OB	median-OB-PF	pval	padj	enrichment
ko00561	Glycerolipid metabolism	-3.4846	841.5	1395	0.000389106	0.0412453	OB-PF
ko05150	Staphylococcus aureus infection	-3.6169	261.5	417	0.000209968	0.0224666	OB-PF

[truncated: 12 more sheets: S6d. KO, WT_vs_OB, S6e. KO, WT_vs_OB-PF, S6f. KO, OB_vs_OB-PF, S7a. auc_glucose, S7b. insulin_2h, S7c. body_weight, S7d. lean_body_mass, S7e. fat_mass, S8a. ASVs, WT_vs_OB, S8b. ASVs, WT_vs_OB-PF, S8c. ASVs, OB_vs_OB-PF, S9. Glucose curve comparisons]
